# Supplementary material for: Healthy cloned offspring derived from freeze-dried somatic cells
Source: Nat Commun. 2022 Jul 5;13:3666. doi: 10.1038/s41467-022-31216-4 (PMC9256722; doi:10.1038/s41467-022-31216-4)
Supplement: Supplementary file 4 — Source Data [file 41467_2022_31216_MOESM4_ESM.xlsx]

## Sheet: Comet
												#DIV/0!
		13-75-211130	examined No.	N.D.	available	nega	nega	posi	posi	comet shape		round shape			posi (%)	length ave.(µm)			Total	examined No.	N.D.	available	nega	nega	posi	posi	comet shape		round shape					length ave.(µm)
		Fresh	75	0	75	67	89.3333	8	10.6667	8	100				0	72.1087			Fresh	384	0	384	373	97.1354	11	2.86458	11	100	0
		FT	55	36	19	1	5.26316	18	94.7368	4	22.2222	14	77.7778		0	95.2565			FT	262	97	165	1	0.606061	164	99.3939	4	2.43902	160	97.561
				0											0	115.758
		FD epi	38	3	35	8	22.8571	27	77.1429	11	40.7407	16	59.2593		0	73.3393			FD epi	150	16	134	16	11.9403	118	88.0597	87	73.7288	31	26.2712
															0	48.2015
		FD tre	48	3	45	13	28.8889	32	71.1111	7	21.875	25	78.125		0	53.7271			FD tre	184	23	161	36	22.3602	125	77.6398	69	55.2	56	44.8
															0	66.7598
		13-77-211201	examined No.	N.D.	available	nega	nega	posi	posi	comet shape		round shape			posi (%)	length ave.(µm)
		Fresh	215	0	215	212	98.6047	3	1.39535	3	100				0	75.3267
		FT	111	61	50	0	0	50	100	0	0	50	100		0							nega	posi
				0											0	88.396					Fresh	97	3
		FD epi	82	12	70	8	11.4286	62	88.5714	54	87.0968	8	12.9032		0	67.636					FT	1	99
															0	71.8605					FD epi	12	88
		FD tre	91	19	72	23	31.9444	49	68.0556	23	46.9388	26	53.0612		0	50.0405					FD tre	22	78
															0	71.3521
		13-79-211202	examined No.	N.D.	available	nega	nega	posi	posi	comet shape		round shape			posi (%)	length ave.(µm)
		Fresh	94	0	94	94	100	0	0	0	#DIV/0!			0	#DIV/0!
		FT	96	0	96	0	0	96	100	0	0	96	100	0	0
				0										96	100	102.759
		FD epi	30	1	29	0	0	29	100	22	75.8621	7	24.1379	22	75.8621	62.2587
														7	24.1379	75.4993
		FD tre	45	1	44	0	0	44	100	39	88.6364	5	11.3636	39	88.6364	61.2233
														5	11.3636	84.0814

## Sheet: PCC
Differences in the speed of mataphase formation by βtubline staining (staining green: βtubulin, red: PI nucleus).
				tubline formation
Day	cell type	NT time	Fixed No.	No	partial	comp					Fresh	No	partial	comp	fixed no.
											30mi	25	0	0	25
20210728	ＦＤF1 serio	30mi	10	10	0	0					1h	5	5	8	18
		1h	9	7	2	0					2h	3	2	21	26
		2h	9	0	0	9					3h	0	0	22	22
		3h	9	1	0	8
		4h	6	0	0	6
20210728	F1 fresh	30mi	5	5	0	0
		1h	5	0	0	5
		2h	6	0	0	6
		3h	4	0	0	4					FD Epigallo	No	partial	comp	fixed no.
											30mi	32	5	0	37
20210728	MII intact		10								1h	14	9	2	25
											2h	2	5	29	36
											3h	2	0	32	34
20210823	F1 fresh	30mi	20	20	0	0
		1h	13	5	5	3
		2h	20	3	2	15
		3h	18	0	0	18
20210824	F1freeze thaw	30mi	22	20	2	0					Freeze Thaw	No	partial	comp	fixed no.
		1h	24	8	14	4					30mi	20	2	0	22
		2h	19	0	3	16					1h	8	14	4	24
		3h	22	1	2	19	0				2h	0	3	16	19
											3h	1	2	19	22
20210825	F1FD serio	30mi	27	22	5	0	0
		1h	16	7	7	2
		2h	27	2	5	20					FD Treha	No	partial	comp	fixed no.
		3h	25	1	0	24	0				30mi	34	1	0	35
											1h	13	15	8	36
											2h	4	12	20	36
20210826	F1FD toreha	30mi	19	19	0	0					3h	4	10	26	40
		1h	16	7	6	3
		2h	20	4	6	10
		3h	20	2	5	13
	F1FD toreha	30mi	16	15	1	0
		1h	20	6	9	5
		2h	16	0	6	10
		3h	20	2	5	13

## Sheet: ACS
	FD			FT			Fresh
	NCS or ACS	size	judge	NCS or ACS	size	judge	NCS or ACS	size	judge	210831	FD	FT	fresh		examined No.	FD	FT	Fresh		%	FD	FT	Fresh		No. (%)	FD	FT	Fresh
ACS check #1	NCS			ACS	1M2L	Heavy	NCS			good 2cell	10	8	11		NCS	4	23	26		NCS	14.2857	53.4884	86.6667		NCS	4 (14.2857142857143)	23 (53.4883720930233)	26 (86.6666666666667)
#2	NCS			ACS	1M2L	Heavy	NCS			bad 2 cell					Light	1	1	1		Light	3.57143	2.32558	3.33333		Light	1 (3.57142857142857)	1 (2.32558139534884)	1 (3.33333333333333)
#3	ACS	MULTI	LEATHAL	NCS			NCS			flag	3	7	1		Moderate	4	8	3		Moderate	14.2857	18.6047	10		Moderate	4 (14.2857142857143)	8 (18.6046511627907)	3 (10)
#4	ACS	1M	Moderate	ACS	1L	Moderate	NCS			1 cell arrest	2	3	0		Heavy	7	5	0		Heavy	25	11.6279	0		Heavy	7 (25)	5 (11.6279069767442)	0 (0)
#5	ACS	1S2L	Heavy	ACS	2L	Heavy	NCS								LEATHAL	12	6	0		LEATHAL	42.8571	13.9535	0		LEATHAL	12 (42.8571428571429)	6 (13.953488372093)	0 (0)
#6	ACS	MULTI	LEATHAL	ACS	MULTI	LEATHAL	NCS			210901	FD	FT	fresh
#7	ACS	2L	Heavy	ACS	MULTI	LEATHAL	NCS			good 2cell	18	35	19		total	28	43	30
#8	ACS	1S	Light	NCS			NCS			bad 2 cell	6	5	1
#9	NCS						NCS
#10	NCS						NCS			flag	12	1	0
#11							NCS			1 cell arrest	5	1	0
ACS check #1	ACS	MULTIPLE	LEATHAL	ACS	1S1M	Moderate	NCS
#2	ACS	1M	Moderate	NCS			NCS			all	FD	FT	fresh
#3	ACS	1L	Moderate	ACS	1M	Moderate	NCS			2 cell	28	43	30
#4	ACS	1S1M1L	Heavy	NCS			ACS	1S1L	Moderate	bad 2cell（only 2nd）	6	5	1
#5	ACS	MULTIPLE	LEATHAL	NCS			NCS			flag	15	8	1
#6	ACS	MULTIPLE	LEATHAL	NCS			NCS			1 cell arrest	7	4	0
#7	ACS	MULTIPLE	LEATHAL	NCS			NCS
#8	ACS	1S2L	Heavy	ACS	1M	Moderate	NCS
#9	ACS	MULTIPLE	LEATHAL	NCS			NCS
#10	ACS	2L	Heavy	ACS	1M1L	Heavy	NCS
#11				ACS	1M	Moderate	NCS
#12				NCS			NCS			ACS%
#13				ACS	MULTIPLE	LEATHAL	ACS	1M	Moderate		FD	FT	Fresh
#14				NCS			NCS			ACS (%)	0.857143	0.465116	0.133333
#15							ACS	1M	Moderate
#16							NCS
#17							NCS
#18							ACS	1S	Light
#19							NCS
ACS check #1	ACS	2M1L	Heavy	ACS	1L	Moderate
#2	ACS	MULTIPLE	LEATHAL	ACS	1S	Light
#3	ACS	MULTIPLE	LEATHAL	NCS
#4	ACS	MULTIPLE	LEATHAL	NCS
#5	ACS	1L	Moderate	NCS
#6	ACS	MULTIPLE	LEATHAL	NCS
#7	ACS	MULTIPLE	LEATHAL	ACS	MULTIPLE	LEATHAL
#8	ACS	3L	Heavy	NCS
#9	ACS	MULTIPLE	LEATHAL	ACS	2M	Moderate
#10				NCS
#11				NCS
#12				NCS
#13				ACS	big1L	LEATHAL
#14				ACS	2L	Heavy
#15				NCS
#16				NCS
#17				NCS
#18				ACS	MULTIPLE	LEATHAL
#19				ACS	2M	Moderate
#20				NCS
#21				NCS
#22				NCS
ACS	24			20			4
NCS	4			23			26
ACS %	0.857143			0.465116			0.133333
NCS

## Sheet: Develop Cumulus
Results of FD Cumulus cloning
Exp.			Preservation	Donor	Rmv	Inject	Sr	PN		Embryo development															Stage of	No of	Day	Used	No	%/Plate	%/PN	Line No.
day			period		MII	Live	act		%	Flg	1	2	%	3~4	5~8	M		B	%	M+B	%	all	sum		embryo	plated	Plate	Medium	Estab
Trehalose
2018-11-25	2018-11-08	17	0.566667	BDF1-1	53	47	43	37		14	3	8		5	5	2	5.40541						0		0	7			3			FDC3	FDC4	FDC5
2018-12-06	2018-11-27	9	0.3	BDF1-２	42	35	30	31		2	6	23		0	3	2	6.45161						-25		0	4			0
2018-12-06	2018-11-27	9	0.3	BDF1-３	60	46	30	24		0	8	16		0	5	3	12.5						-25		0	5			0
2019-01-10	2018-12-07	33	1.1	BDF1-4	190	170	147	124		25	56			36	15	15	12.0968						0		0	30			3	10	2.41935	FDC6	FDC7	FDC8 (dif)
2019-01-11	2018-12-07	34	1.13333	BDF1-5	219	162	155	128		39	16			85	9	6	4.6875						0		8	15			0
2019-02-12	2018-11-27	75	2.5	BDF1-6	120	88	78	73		0	43	30		16	2	4	5.47945						6		8	6			0
2019-02-14	2019-01-11	33	1.1	BDF1-7	140	92	89	76		40	15	21		11	0	5	6.57895						5		8	5			1	20		FDC9
2019-04-09	2019-01-11	88	2.93333	BDF1-8	242	182	170	148		48	45			76	0	1	0.675676						0		8	0			0
2019-04-10	2019-03-01	39	1.3	BDF1-9	242	174	165	143		38	37			82	6	2	1.3986						0		8	8			1			FDC10
2019-04-16	2019-03-01	45	1.5	BDF1-10	220	174	134	127		38	37			46	11	2	1.5748						0		8	13			0
2019-05-13	2018-11-27	166	5.53333	BDF1-11	65	63	45	39		24	5	10		0	2	6	15.3846						8		8	8			2	25	5.12821	FDC11	FDC12
2019-05-21	2018-11-27	174	5.8	BDF1-12	113	101	89	58		46	7			25	7	4	6.89655						0		8	11			0
2019-05-27	2019-03-01	86	2.86667	BDF1-13	101	100	90	76		0	34	42		0	10	7	9.21053						17		8	17			2	11.7647	2.63158	FDC15	FDC16
2019-05-28	2019-05-23	5	0.166667	BDF1-14	60	52	52	38		0	25	13		0	6	10	26.3158						16		8	16			2	12.5	5.26316	FDC13	FDC14
2020-02-25	2020-02-13	12	0.4	BDF1	88	79	78	46	58.9744	46	4	29	63.0435	10	3	2	4.34783	0	0							2			0	0	0
2020-02-25	2020-02-13	12	0.4	B6	74	60	58	31	53.4483	47	4	10	32.2581	2	0	0	0	0	0												0
2020-03-02	2020-02-26	6	0.2	BDF1	52	47	40	21	52.5	23	2	10	47.619	5	1	2	9.52381	1	4.7619	3	14.2857					3			1			FDC22
2020-03-02	2020-02-26	6	0.2		72	56	55	9	16.3636		1	5	55.5556	2	0	0	0	0	0			10
					2153	1728	1548	1229	181.286	430	348	217	198.476	401	85	73	128.528	1	4.7619	3	14.2857	10	2	0	80	150	0	0	15	10	1.2205			63.2221	12.9373	6.02116
Epigallochatecine
2020-03-12	2020-03-10	2	0.0666667		63	56	54	49	90.7407	9	2	43	87.7551	32	15	12	24.4898	0	0							12			1			FDC23
2020-03-12	2020-03-10	2	0.0666667		69	67	66	45	68.1818	29	2			9	5	5	11.1111	0								5			0
2020-03-23	2020-03-17	6	0.2		44	43	43	23	53.4884	28	1			6	0	3	13.0435	2								5			1			FDC27
2020-03-23	2020-03-17	6	0.2		66	62	62	58	93.5484	7	9			11	4	1	1.72414	1								2			0
2020-03-23	2020-03-10	13	0.433333		62	52	51	41	80.3922	17	5			11	4	1	2.43902	6								7			3			FDC24	FDC25	FDC26
2020-03-25	2020-03-23	2	0.0666667	Chaka did	58	46	46	28	60.8696	9	1	18		12	0	4	14.2857	2								2			1			Lost
2020-03-30	2020-03-26	4	0.133333		66	60	60	43		16	8			7	4	2	4.65116	2								4			2			FDC28	FDC29
2020-03-30	2020-03-26	4	0.133333		66	61	61	60		11	7			15	0	1	1.66667	0
2020-05-19	2020-04-17	32	1.06667		88	79	77	54		34	6			1	1	1	1.85185	1								2			1			FDC30
2020-05-19	2020-04-17	32	1.06667		86	75	75	63		27	17			4	3	0	0	0
2020-05-20	2020-04-28	22	0.733333		110	103	102	78		28	15			12	7	2	2.5641	1								9			1			FDC32
2020-05-20	2020-03-24	56	1.86667		121	113	112	77		48	8			19	1	4	5.19481	7								12			1			FDC31
2020-05-20	2020-04-27	23	0.766667
2020-05-21	2020-04-27	24	0.8		47	83	81	52		31	14			9	2	1		0								1			0
2020-05-21	2020-04-27	24	0.8		87	81	77	61		25	9			11	5	1		0								4			0
2020-05-21	2020-04-17	34	1.13333		69	54	54	36		30	18			0	0	0		0
2020-05-26	2020-03-25	61	2.03333		65	64	64	54		24	14			3	3	0		0								1			0
2020-05-26	2020-03-30	56	1.86667		246	149	146	121		52	9			39	5	8		6								19			1			FDC33
2020-05-26	2020-03-23	63	2.1
			0
2020-06-09	2020-05-28	11	0.366667		54	50	49	47		4	1			18	2	0		0
2020-06-09	2020-05-28	11	0.366667
2020-06-09	2020-06-04	5	0.166667		54	53	53	52		12	5			5	0	0		0
2020-06-09	2020-06-04	5	0.166667
2020-06-10	2020-06-04	6	0.2		44	40	40	32		10	3			7	4	5		1								10			2			FDC34	FDC35
			0
2020-06-24	2020-06-03	21	0.7		65	64	62	57		10	11			14	2	2		0								4			0
2020-06-24	2020-05-28	26	0.866667		65	65	65	56		14	19			13	0	2		1								3			1
2020-06-24	2020-06-11	13	0.433333		65	61	61	50		20	14			8	0	1		0
			0
2020-11-19	2020-09-23	56	1.86667		89	89	89	63		35	39			0	0	0		0
2021-04-13	2021-04-09	4	0.133333		145	137	129	125		9	8			14	10	7		0								17			1			FDC36
Total					1994	1807	1779	1425	447.221	539	245	61	87.7551	280	77	63	83.0219	30	0	0	0	0	0	0	0	119	0	0	16	13.4454	1.12281			35.8596	11.9298	6.52632
129B6F1
2019-06-26	2019-06-10	16	0.533333	129B6F1GFP-1	272	250	192	96		99	13			70	5	5	5.20833						0		8	10			2	20	2.08333	FDC17G	FDC18G
2019-06-27	2019-06-10	17	0.566667	129B6F1GFP-2	248	206	189	104		89	24			58	11	7	6.73077						0		8	18			3	16.6667	2.88462	FDC19G	FDC20G	FDC21G
					520	456	381	200	0	188	37	0	0	128	16	12	11.9391	0	0	0	0	0	0	0	16	28	0	0	5
BD129F1
2018-11-05	2018-04-13	202	6.73333	BD129-1	161	145	140	135		31	37			68	4	0	0						0		0	4			0
2018-11-08	2018-04-13	205	6.83333	BD129-2	176	164	164	163		36	81			35	10	2	1.22699	0					0		0	12			2	16.6667	1.22699	FDC1	FDC2
					337	309	304	298	0	67	118	0	0	103	14	2	1.22699	0	0	0	0	0	0	0	0	16	0	0	2
C3H
2019-02-19	2019-02-18	1	0.0333333	C3H-1	189	161	145	109		39	16			83	2	5	4.58716						0		8	7			0
2019-02-20	2019-02-18	2	0.0666667	C3H-2	218	189	125	96		39	19			63	1	3	3.125						0		8	4			0
					407	350	270	205	0	78	35	0	0	146	3	8	7.71216	0	0	0	0	0	0	0	16	11	0	0	0
C57BL
2019-04-04				B6-1	130	110	104	84		41	11			49	2	1	1.19048						0		8	3			0
Control Fresh cell
2020-04-01				Fresh cumu	44	41	40	28	12	12				1	4	13		10								19			17
2020-09-23				Fresh cumu	88	86	86	75		10	7			3	7	51		1								28			8
					132	127	126	103	12	22	7	0	0	4	11	64	0	11	0	0	0	0	0	0	0	47	0	0	25	53.1915
																75													25	33.3333
Control Freez Thaw
2020-03-24				Fresh cumu	93	89	87	82	94.2529	10	4			21	11	11	13.4146	1								8			5

## Sheet: Develop Fibro
Results of FD Fibiroblast
Exp.			Preservation	Donor	Rmv	Inject	Sr	PN		Embryo development															Stage of	No of	Day	Used	No	%/Plate	%/PN	Line No.
day			period		MII	Live	act		%	Flg	1	2	%	3~4	5~8	M		B	%	M+B	%	all	sum		embryo	plated	Plate	Medium	Estab
2020-06-02	2020-03-26	66	2.2	BDF1 male no1	59	50	48	38		20	2			7	1	3		2								6			1			FDF3
2020-06-02	2020-03-26	66	2.2	BDF1 male no2	58	48	41	32		14	4			0	6	2		3								11			3			FDF1	FDF2	FDF4
2020-06-03	2020-03-26	67	2.23333	BDF1 male no1	121	93	90	58		34	7				14	1		2								3			0
2020-06-03	2020-03-26	67	2.23333	BDF1 male no2	120	100	96	42		60	11			3	0	0		0
2020-06-04	2020-03-26	68	2.26667	BDF1 male no1	88	65	62	48		34	12			6	0	0		0
2020-06-04	2020-03-26	68	2.26667	BDF1 male no2	92	64	62	23		46	5			3	1	2		0								3			0
2020-12-24	2020-10-02	82	2.73333	BDF1 male no4	131	120	118	58		79	11			3	5	6		0								11			0
2020-12-24	2020-10-02	82	2.73333	BDF1 male no5	130	119	116	73		76	7			7	3	4		1								7			0
2020-12-25	2020-10-02	83	2.76667	BDF1 male no4	132	103	102	81		33	16			4	1	0		0
Total					931	762	735	453	0	396	75	0	0	33	31	18	0	8	0	0	0	0	0	0	0	41	0	0	4	0	0.883002	19.8675	12.5828	5.73951
2020-10-06	2020-09-17	19	0.633333	BCF1 male no1	103	96	96	21		78	6			2	3	4		0								9			0
2020-10-06	2020-09-25	11	0.366667	BCF1 male no2	102	88	88	21		76	3			0	1	2		0								3			1			FDF6	Tail 2-1
2020-10-07	2020-09-25	12	0.4	BCF1 male no3	54	53	52	45		16	3			9	8	7		0								15			2			FDF8	FDF9			Tail 3-2と3-3
2020-10-07	2020-09-25	12	0.4		51	45	45	29		21	1			4	5	8		0								13			1			FDF7				Tail 3-1
2020-10-08	2020-09-17	21	0.7	BCF1 male no1	88	75	74	26		61	6			0	1	1		0								2			0
2020-10-08	2020-09-25	13	0.433333	BCF1 male no2	86	68	65	47		37	6			9	5	3		0								5			0
2020-11-06	2020-10-02	34	1.13333	BCF1 male no5	113	102	100	88		23	6			8	8	10		0								18			0
					597	527	520	277	0	312	31	0	0	32	31	35	0	0	0	0	0	0	0	0	0	65	0	0	4
2020-08-26	2018-12-07	619	20.6333	BDF1 female No2	110	84	79	46		58	16			0	0	1		0								1			0
2020-08-26	2018-12-07	619	20.6333	BDF1 female No3	110	101	95	40		76	2	17		0	0	0		0
2021-06-16	2021-06-04	12	0.4	BDF1 female No5	89	81	77	39		60	10			2	2	2		1								5			2			FDF12	FDF14
2021-06-16	2021-06-04	12	0.4	BDF1 female No3	75	64	57	42		35	16			1	2	2		1								5			1			FDF13
					384	330	308	167	0	229	44	17	0	3	4	5	0	2	0	0	0	0	0	0	0	11	0	0	3		1.79641	18.5629	6.58683	4.19162
2020-11-17	2020-10-07	40	1.33333	BCF1 female No1	88	72	68	50		25	2			9	4	3		0								7			1			FDF10
2020-11-17	2020-10-07	40	1.33333	BCF1 female No2	88	77	75	58		29	9			5	5	0		0								5			0
2020-11-18	2020-10-07	41	1.36667	BCF1 female No3	91	82	80	66		39	7			2	4	0		0								3			0
2020-11-18	2020-10-09	39	1.3	BCF1 female No4	90	77	73	41		40	4			4	1	6		0								7			0
2020-11-19	2020-10-09	40	1.33333	BCF1 female No5	88	74	72	50		38	8			0	0	1		0								1			0
2021-06-01	2020-10-07	234	7.8	BCF1 female No1	64	59	51	43		9	3			3	2	2		0								4			0
2021-06-01	2020-10-07	234	7.8	BCF1 female No2	64	52	49	40		22	14			2	0	0		0								0			0
2021-06-01	2020-10-07	234	7.8	BCF1 female No3	63	55	54	39		22	7			1	2	3		0								5			1			FDF11
2021-06-01	2020-10-07	234	7.8	BCF1 female No4	61	56	52	23		33	2			3	0	3		0								3			0
					697	604	574	410	0	257	56	0	0	29	18	18	0	0	0	0	0	0	0	0	0	35	0	0	2
2020-08-25	2019-12-07	258	8.6	G42 female no1	106	85	80	43		15	9			3	1											1			1			FDF5
2020-08-25	2019-12-19	246	8.2	G42 female no2	86	78	78	11		63	6	3		3	3											3			0
					192	163	158	54	0	78	15	3	0	6	4	0	0	0	0	0	0	0	0	0	0	4	0	0	1
Total					5602	4772	4590	2722		2544	442			206	176	0		20					0	0	0	312	0	0	28
Fresh control
Exp.				Donor	Rmv	Inject	Sr	PN		Embryo development															Stage of	No of	Day	Used	No	%/Plate	%/PN	Line No.
day					MII	Live	act		%	Flg	1	2	%	3~4	5~8	M		B	%	M+B	%	all	sum		embryo	plated	Plate	Medium	Estab
2021-05-20				BDF１ male No3	65	48	47	31		10	5	3		5	8	14		2								20			1			#3-1
				BDF１ male No4	65	48	48	42		10	6	10		11	6	5		0								11			0
				BDF１ male No5	65	57	56	55		1	0	13		13	9	19		1								25			3			#5-1	#5-2	#5-3
				BDF１ male No6	65	38	37	34		4	3	2		12	5	11		0								16			2			#6-1	#6-2
Total					260	191	188	162	0	25	14	28	0	41	28	49	0	3								72	0	0	6
それぞれの系統ごと

## Sheet: Cloned mice Raw data
FDC1 ntES (BD129F1)
Exp.	Sex	Strain	Rmv	Inject	Sr	PN	Embryo development						No	No	Day	No	No.	Day
day			MII	Live	act		Flg	1	2	8	Bad2	B	ET	Recipi	Plag	Implant	offspring	Freeze
12/4/2018			65	63	52	48	4	28	16		4	0	16	1	12/5/2018		0
			41	35	15	12	3	8	3		1	0	3	1			0
12/5/2018			43	42	39	33	5	9	20		5		20	2
			43	43	41	36	4	26	8		3		8	1
FDC1	Female	BD129F1	192	183	147	129	16	71	47	0	13	0	47	5			0
FDC2 ntES (BD129F1)
Exp.			Rmv	Inject	Sr	PN	Embryo development						No	No	Day	No	No.
day			MII	Live	act		Flg	1	2	4	Bad2		ET	Recipi	Plag	Implant	offspring
12/4/2018			85	80	75	46	21	27	24	0	3	0	24	2	12/5/2018		0
12/5/2018			44	43	41	33	7	12	20		2		20	2	12/6/2018		0
FDC2	Female	BD129F1	129	123	116	79	28	39	44	0	5	0	44	4			0
FDC3 ntES (BDF1)
Exp.			Rmv	Inject	Sr	PN	Embryo development						No	No	Day	No	No.	Day
day			MII	Live	act		Flg	1	2	8	M	B	ET	Recipi	Plag	Implant	offspring	Freeze
2019-01-18			48	43	41	35	6	9	23		3	0	16	1	2019-01-19		0
ch			47	28	27	23	3	12	9		3	0	16	1			0
2019-01-17			51	48	44	38	8	8	28				17	1	2019-01-18		0
ch			25	15	14	13	1	6	7				18	1			0
FDC3	Female	BDF1	171	134	126	109	18	35	67	0	6	0	67	4			0
FDC4 ntES (BDF1)
Exp.			Rmv	Inject	Sr	PN	Embryo development						No	No	Day	No	No.	Day
day			MII	Live	act		Flg	1	2	8	Bad2	B	ET	Recipi	Plag	Implant	offspring	Freeze
2019-01-17			26	18	17	15	4	7	6		0	0	21	1	2019-01-18		0
te			50	47	45	43	1	7	37			0	22	1			0
2019-01-18			46	44	42	32	10	15	17		0		23	1	2019-01-19		0
ch			48	31	28	28	1	20	6		1
FDC4	Female	BDF1	170	140	132	118	16	49	66	0	1	0	66	3			0
FDC5 ntES (BDF1)
Exp.			Rmv	Inject	Sr	PN	Embryo development						No	No	Day	No	No.	Day
day			MII	Live	act		Flg	1	2	8	M	B	ET	Recipi	Plag	Implant	offspring	Freeze
2019-01-17			26	19	19	19	0	13	6		0	0	35	1	2019-01-18		0
te			50	43	43	42	1	13	29			0
2019-01-18			94	81	72	65	7	20	39		6		19	1	2019-01-19		0
													20	1			0
FDC5	Female	BDF1	170	143	134	126	8	46	74	0	6	0	74	3			0
FDC6 ntES (BDF1)
Exp.			Rmv	Inject	Sr	PN	Embryo development						No	No	Day	No	No.	Day	Body	Placenta										No	ID	Fertility
day			MII	Live	act		Flg	1	2	8	Bad2	B	ET	Recipi	Plag	Implant	offspring	Freeze	weight	weight						dead	period	year		Mating
2019-02-06			94	89	88	83	5	18	65		0	0	32	1	2019-02-07		1		1.48	0.39		pla only	0.25			2020-12-22	676	1.85205		1	C6-1	Yes
												0	33	1
2019-03-07			130	125	103	89	15	36	46		6		46	3			1		1.78	0.26		pla only	0.24							1	C6-2	Yes
ch			71	61	54	53	1	34	16		3		16	1			1		2.13	0.26		pla only	0.3
																		PN	ET
FDC6	Female	BDF1	295	275	245	225	21	88	127	0	9	0	127	6			3	1.33333	2.3622
FDC7 ntES (BDF1)
Exp.			Rmv	Inject	Sr	PN	Embryo development						No	No	Day	No	No.	Day
day			MII	Live	act		Flg	1	2	8	M	B	ET	Recipi	Plag	Implant	offspring	Freeze
2019-02-06			94	92	92	84	8	20	64		0	0	32	1	2019-02-07		0					pla only	0.33
												0	32	1			0
FDC7	Female	BDF1	94	92	92	84	8	20	64	0	0	0	64	2			0
FDC9 ntES (BDF1)
Exp.			Rmv	Inject	Sr	PN	Embryo development						No	No	Day	No	No.	Day
day			MII	Live	act		Flg	1	2	8	Bad2	B	ET	Recipi	Plag	Implant	offspring	Freeze
2019-03-14			237	229	227	129	75	64	70		18	0	70	4	2019-03-15		0
2019-03-15			173	161	152	128	10	40	86		16	0	86	4	2019-03-16		0
FDC9	Female	BDF1	410	390	379	257	85	104	156	0	34	0	156	8			0
FDC10 ntES (BDF1)
Exp.			Rmv	Inject	Sr	PN	Embryo development						No	No	Day	No	No.	Day
day			MII	Live	act		Flg	1	2	8	Bad2	B	ET	Recipi	Plag	Implant	offspring	Freeze
2019-06-13			66	56	53	46	11	9	29		4	0	29	2	2019-06-14		0
2019-06-14			87	76	72	52	20	17	33		2	0	33	2	2019-06-15		0
FDC10	Female	BDF1	153	132	125	98	31	26	62	0	6	0	62	4			0
FDC11 ntES (BDF1)
Exp.			Rmv	Inject	Sr	PN	Embryo development						No	No	Day	No	No.	Day
day			MII	Live	act		Flg	1	2	8	M	B	ET	Recipi	Plag	Implant	offspring	Freeze
2019-06-13			98	88	84	78	14	14	42		14	0	42	2	2019-06-14		0
2019-06-14			104	98	90	89	3	27	56		4	0	56	2	2019-06-14		0
FDC11	Female	BDF1	202	186	174	167	17	41	98	0	18	0	98	4			0
FDC12 ntES (BDF1)
Exp.			Rmv	Inject	Sr	PN	Embryo development						No	No	Day	No	No.	Day
day			MII	Live	act		Flg	1	2	8	Bad2	B	ET	Recipi	Plag	Implant	offspring	Freeze
2019-06-13			104	95	89	88	4	19	49		17	0	49	2	2019-06-14		0
2019-06-14			101	92	83	81	0	37	44		2	0	44	4	2019-06-15		0
FDC12	Female	BDF1	205	187	172	169	4	56	93	0	19	0	93	6			0
FDC13 ntES (BDF1)
Exp.			Rmv	Inject	Sr	PN	Embryo development						No	No	Day	No	No.	Day
day			MII	Live	act		Flg	1	2	8	Bad2	B	ET	Recipi	Plag	Implant	offspring	Freeze
2019-07-17			161	128	117	92	26	15	55		21	0	55	3	2019-07-18		0
2019-07-18			132	118	111	107	19	30	48		14	0	48	3	2019-07-19		0
FDC13	Female	BDF1	293	246	228	199	45	45	103	0	35	0	103	6			0
FDC14 ntES (BDF1)
Exp.			Rmv	Inject	Sr	PN	Embryo development						No	No	Day	No	No.	Day
day			MII	Live	act		Flg	1	2	8	Bad2	B	ET	Recipi	Plag	Implant	offspring	Freeze
2019-07-17			114	109	101	93	21	8	54		18	0	54	3	2019-07-18		0
2019-07-18			145	135	130	123	7	25	68		30	0	68	3	2019-07-20	4cellET	0
FDC14	Female	BDF1	259	244	231	216	28	33	122	0	48	0	122	6			0
FDC15 ntES (BDF1)
Exp.			Rmv	Inject	Sr	PN	Embryo development						No	No	Day	No	No.	Day
day			MII	Live	act		Flg	1	2	8	Bad2	B	ET	Recipi	Plag	Implant	offspring	Freeze
2019-11-13			76	72	65	57	11	8	33		13	0	33	2	2019-11-14		0
2019-11-14			75	72	70	68	3	16	41		10	0	41	2	2019-11-15		0
2020-03-26			66	62	62	58	5	16	26		16		26	2	2020-03-27
FDC15	Female	BDF1	217	206	197	183	19	40	100	0	39	0	100	6			0
FDC16 ntES (BDF1)
Exp.			Rmv	Inject	Sr	PN	Embryo development						No	No	Day	No	No.	Day
day			MII	Live	act		Flg	1	2	8	Bad2	B	ET	Recipi	Plag	Implant	offspring	Freeze
2019-11-13			76	73	63	61	2	17	37		7	0	37	2	2019-11-14		0
2019-11-14			75	73	69	47	22	8	32		7		32	2	2019-11-15				15dpc fetus
2020-03-26			71	64	64	63	5	11	35		13		35	2	2020-03-27
2020-03-27			88	84	84	73	13	14	57			0	20	2	2020-03-28				Blast ET
FDC16	Female	BDF1	310	294	280	244	42	50	161	0	27	0	124	8			0
FDC17G ntES (129B6GFP)
Exp.			Rmv	Inject	Sr	PN	Embryo development						No	No	Day	No	No.	Day
day			MII	Live	act		Flg	1	2	8	Bad2	B	ET	Recipi	Plag	Implant	offspring	Freeze
2021-11-16			89	76	76	68	12	5	49		10	0	49	2			0
2021-11-17			79	65	65	62	6	11	43		5	0	43	5			0
FDC18G	Female	129B6G	168	141	141	130	18	16	92	0	15	0	92	7			0
FDC18G ntES (129B6GFP)
Exp.			Rmv	Inject	Sr	PN	Embryo development						No	No	Day	No	No.	Day
day			MII	Live	act		Flg	1	2	8	Bad2	B	ET	Recipi	Plag	Implant	offspring	Freeze
2019-07-24			88	72	71	62	14	16	23		18	0	23	2	2019-07-25		0
2019-07-25			44	43	37	25	13	2	19		3	0	19	1	2019-07-19		0
FDC18G	Female	129B6G	132	115	108	87	27	18	42	0	21	0	42	3			0
FDC19G ntES (129B6GFP)
Exp.			Rmv	Inject	Sr	PN	Embryo development						No	No	Day	No	No.	Day
day			MII	Live	act		Flg	1	2	8	Bad2	B	ET	Recipi	Plag	Implant	offspring	Freeze
2019-07-24			176	166	158	136	24	30	67		37	0	67	3	2019-07-25		0
												0					0
FDC19G	Female	129B6G	176	166	158	136	24	30	67	0	37	0	67	3			0
FDC20G ntES (129B6GFP)
Exp.			Rmv	Inject	Sr	PN	Embryo development						No	No	Day	No	No.	Day
day			MII	Live	act		Flg	1	2	8	Bad2	B	ET	Recipi	Plag	Implant	offspring	Freeze
2019-07-25			86	76	67	61	8	16	36		7	0	36	2	2019-07-26		0
FDC20G	Female	129B6G	86	76	67	61	8	16	36	0	7	0	36	2			0
FDC21G ntES (129B6GFP)
Exp.			Rmv	Inject	Sr	PN	Embryo development						No	No	Day	No	No.	Day
day			MII	Live	act		Flg	1	2	8	Bad2	B	ET	Recipi	Plag	Implant	offspring	Freeze
2019-07-25			88	84	67	64	6	19	35		7	0	35	2	2019-07-26		0
FDC21G	Female	129B6G	88	84	67	64	6	19	35	0	7	0	35	2			0
FDC22 ntES (BDF1)
Exp.			Rmv	Inject	Sr	PN	Embryo development						No	No	Day	No	No.	Day
day			MII	Live	act		Flg	1	2	8	Bad2	B	ET	Recipi	Plag	Implant	offspring	Freeze
2020-03-26			107	96	96	87	13	5	60		18	0	60	3	2020-03-27
2020-03-27			90	84	84	74	12	25	47		0	0	11	1	2020-03-28				blast ET
FDC22	Female	BDF1	197	180	180	161	25	30	107	0	18	0	71	4			0
FDC23 ntES (BDF1)
Exp.			Rmv	Inject	Sr	PN	Embryo development						No	No	Day	No	No.	Day
day			MII	Live	act		Flg	1	2	8	Bad2	B	ET	Recipi	Plag	Implant	offspring	Freeze
2021-11-16			90	80	80	75	14	9	41		16	0	41	2
2020-04-17												0
FDC25	Female	BDF1	90	80	80	75	14	9	41	0	16	0	41	2			0
FDC24+168:168 ntES (BDF1)
Exp.			Rmv	Inject	Sr	PN	Embryo development						No	No	Day	No	No.	Day
day			MII	Live	act		Flg	1	2	8	Bad2	B	ET	Recipi	Plag	Implant	offspring	Freeze
2020-04-16			56	50	50	35	7	24	12		7	0	12	1	2020-04-17
2020-04-17			47	44	44	29	15	7	22		0	0	22	1
FDC24	Female	BDF1	103	94	94	64	22	31	34	0	7	0	34	2			0
FDC25 ntES (BDF1)
Exp.			Rmv	Inject	Sr	PN	Embryo development						No	No	Day	No	No.	Day
day			MII	Live	act		Flg	1	2	8	Bad2	B	ET	Recipi	Plag	Implant	offspring	Freeze
2020-04-16			56	47	47	34	8	19	12		8	0	12	1
2020-04-17			48	44	43	32	11	18	14		0	0	14	1
FDC25	Female	BDF1	104	91	90	66	19	37	26	0	8	0	26	2			0
FDC26 ntES (BDF1)
Exp.			Rmv	Inject	Sr	PN	Embryo development						No	No	Day	No	No.	Day
day			MII	Live	act		Flg	1	2	8	Bad2	B	ET	Recipi	Plag	Implant	offspring	Freeze
2020-04-16			59	49	49	47	1	21	20		7	0	20	1
2020-04-17			48	46	46	26	20	6	20		0	0	20	1
FDC26	Female	BDF1	107	95	95	73	21	27	40	0	7	0	40	2			0
FDC27 ntES (BDF1)
Exp.			Rmv	Inject	Sr	PN	Embryo development						No	No	Day	No	No.	Day
day			MII	Live	act		Flg	1	2	8	Bad2	B	ET	Recipi	Plag	Implant	offspring	Freeze
2020-04-16			59	50	49	40	5	16	22		6	0	22	1
2020-04-17			48	45	45	29	16	15	14		0	0	14	1
FDC27	Female	BDF1	107	95	94	69	21	31	36	0	6	0	36	2			0
FDC28 ntES (BDF1)
Exp.			Rmv	Inject	Sr	PN	Embryo development						No	No	Day	No	No.	Day
day			MII	Live	act		Flg	1	2	8	Bad2	B	ET	Recipi	Plag	Implant	offspring	Freeze
2021-11-16			90	82	81	77	13	19	43		6	0	43	2
2021-11-17			80	68	68	66	5	10	47		6	0	47	2			1		3.06	0.57
2021-12-21			96	91	86	53	40	13	30		3		30
2021-12-22			100	80	80	75	26	12	21		21		21
																		PN	ET
FDC27	Female	BDF1	366	321	315	271	84	54	141	0	36	0	141	4			1	0.369004	0.70922
FDC29 ntES (BDF1)
Exp.			Rmv	Inject	Sr	PN	Embryo development						No	No	Day	No	No.	Day
day			MII	Live	act		Flg	1	2	8	Bad2	B	ET	Recipi	Plag	Implant	offspring	Freeze
2021-11-17			79	65	65	61	7	15	35		8	0	35	2
2021-11-18			90	85	82	75	15	26	37		4	0	37
FDC27	Female	BDF1	169	150	147	136	22	41	72	0	12	0	72	2			0
FDC30 ntES (BDF1)
Exp.			Rmv	Inject	Sr	PN	Embryo development						No	No	Day	No	No.	Day
day			MII	Live	act		Flg	1	2	8	Bad2	B	ET	Recipi	Plag	Implant	offspring	Freeze
2020-06-10			104	99	99	94	19	19	43		18	0	43	2
2020-06-11			48	45	45	45	3	15	16		11	0	16	1
FDC30	Female	BDF1	152	144	144	139	22	34	59	0	29	0	59	3			0
FDC31 ntES (BDF1)
Exp.			Rmv	Inject	Sr	PN	Embryo development						No	No	Day	No	No.	Day
day			MII	Live	act		Flg	1	2	8	Bad2	B	ET	Recipi	Plag	Implant	offspring	Freeze
2020-06-11			151	131	131	128	11	32	67		21	0	67	3
												0
FDC31	Female	BDF1	151	131	131	128	11	32	67	0	21	0	67	3			0
FDC32 ntES (BDF1)
Exp.			Rmv	Inject	Sr	PN	Embryo development						No	No	Day	No	No.	Day	Body	Placenta	B	P	B	P						No	ID	Fertility
day			MII	Live	act		Flg	1	2	8	Bad2	B	ET	Recipi	Plag	Implant	offspring	Freeze	weight	weight						dead	period	year		Mating
2020-07-01			55	53	53	49	10	9	27		7	0	27	1			2		1.95	0.21	2.03	0.32
2020-07-02			65	61	60	55	5	25	24		6	0	24	2			1		1.63	0.33
2020-08-04			123	117	115	115	5	34	64		12		64	2			3		1.4	0.42	1.95	0.2	1.68	0.24						1	C32-1	Yes
2020-08-05			88	85	82	71	12	7	56		7		56	3			8		1.45	0.41	2.02	0.33	2.07	0.26
2020-08-06			128	98	93	83	14	17	55		7		55	2			1		2.26	0.25	1.79	0.27	2.15	0.41	2.12	0.36
																			1.95	0.78
																			1.74	0.42
																		PN	ET
FDC32	Female	BDF1	459	414	403	373	46	92	226	0	39	0	226	10			15	4.02145	6.63717
FDC33 ntES (BDF1)
Exp.			Rmv	Inject	Sr	PN	Embryo development						No	No	Day	No	No.	Day
day			MII	Live	act		Flg	1	2	8	Bad2	B	ET	Recipi	Plag	Implant	offspring	Freeze
2020-07-01			56	48	48	47	3	14	23		8	0	23	1			0
2020-07-02			64	60	59	56	4	20	28		7	0	28	2
FDC33	Female	BDF1	120	108	107	103	7	34	51	0	15	0	51	3			0
FDC34 ntES (BDF1)
Exp.			Rmv	Inject	Sr	PN	Embryo development						No	No	Day	No	No.	Day
day			MII	Live	act		Flg	1	2	8	Bad2	B	ET	Recipi	Plag	Implant	offspring	Freeze
2021-11-09			73	69	69	59	18	2	42		7	0	42	2			0
2021-11-10			74	72	72	68	16	9	41		6	0	41	2
FDC33	Female	BDF1	147	141	141	127	34	11	83	0	13	0	83	4			0
FDC35 ntES (BDF1)
Exp.			Rmv	Inject	Sr	PN	Embryo development						No	No	Day	No	No.	Day
day			MII	Live	act		Flg	1	2	8	Bad2	B	ET	Recipi	Plag	Implant	offspring	Freeze
2021-11-09			72	66	66	61	19	6	29		12	0	29	2			0
2021-11-10			76	71	71	68	12	8	42		9	0	42	2
FDC33	Female	BDF1	148	137	137	129	31	14	71	0	21	0	71	4			0
FDC36 ntES (BDF1)
Exp.			Rmv	Inject	Sr	PN	Embryo development						No	No	Day	No	No.	Day
day			MII	Live	act		Flg	1	2	8	Bad2	B	ET	Recipi	Plag	Implant	offspring	Freeze
2021-11-09			71	69	69	65	20	7	37		5	0	37	2			0
2021-11-10			75	69	69	57	22	6	32		9	0	32	2
FDC33	Female	BDF1	146	138	138	122	42	13	69	0	14	0	69	4			0
FDF1 male (BDF1)
Exp.			Rmv	Inject	Sr	PN	Embryo development						No	No	Day	No	No.	Day
day			MII	Live	act		Flg	1	2	8	Bad2	B	ET	Recipi	Plag	Implant	offspring	Freeze
2020-06-30			64	60	60	56	4	16	33		7	0	33	2
2020-07-01			54	52	52	46	7	13	26		6	0	26	1
FDF1	Male	BDF1	118	112	112	102	11	29	59	0	13	0	59	3			0
FDF2 male (BDF1)
Exp.			Rmv	Inject	Sr	PN	Embryo development						No	No	Day	No	No.	Day
day			MII	Live	act		Flg	1	2	8	Bad2	B	ET	Recipi	Plag	Implant	offspring	Freeze
2020-06-30			64	61	60	57	7	12	30		11	0	30	2
2020-07-01			54	50	50	46	5	6	29		10	0	26	2
FDF2	Male	BDF1	118	111	110	103	12	18	59	0	21	0	56	4			0
FDF3 male (BDF1)
Exp.			Rmv	Inject	Sr	PN	Embryo development						No	No	Day	No	No.	Day	Body	Placenta	B	P	B	P						No	ID	Fertility
day			MII	Live	act		Flg	1	2	8	Bad2	B	ET	Recipi	Plag	Implant	offspring	Freeze	weight	weight						dead	period	year		Mating
2020-06-30			65	61	59	53	9	7	31		12	0	31	2
2020-07-02			65	61	61	58	5	18	33		5	0	33	2			5		1.22	0.32	1.21	0.25	1.46	0.48	1.67	0.33	0.96	0.14
2020-08-04			106	97	97	91	6	19	62		10		62	3			4		1.62	0.22	2.1	0.4	1.89	0.56	1.92	0.33
2020-08-05			96	94	90	82	8	13	59		10		59	3			1		2.07	0.26
2020-08-06			130	125	125	110	13	13	81		18		81	3			2		1.73	0.34	2.01	0.79
2021-12-21			95	87	79	58	21	16	36		6		36	2			1		1.77	0.22
2021-12-22			100	84	83	63	40	1	28		14		28	2			1		2.27	0.56
2022-01-18			270	235	231	178	51	59	112		9		112	5			14		2.23	0.33	2.17	0.4	2.29	0.34	1.68	0.24	1.62	0.39		6	F3-1	Yes
2022-01-19			281	237	233	217	16	65	132		20		132	5			7		1.53	0.29	1.28	0.28	1.58	0.19	1.48	0.31	1.54	0.2			F3-2	Yes
2022-01-20			286	256	240	226	16	119	102		3		102	5			12		1.39	0.16	1.93	0.31	1.54	0.31	1.96	0.32	2.46	0.71			F3-3	Yes
																			2.02	0.47	1.91	0.38	2.23	0.48	1.56	0.31	1.6	0.32			F3-4	Yes
FDF3	Male	BDF1	1494	1337	1298	1136	185	330	676	0	107	0	676	32			47		2.32	0.72	1.51	0.19	2.35	0.48	2.52	0.41	2.45	0.51			F3-5	Yes
																			1.42	0.22	1.96	0.19	1.64	0.23	2.03	0.3	1.71	0.18			F3-6
FDF4 male (BDF1)																			2.13	0.39	1.74	0.27	1.65	0.37
Exp.			Rmv	Inject	Sr	PN	Embryo development						No	No	Day	No	No.	Day
day			MII	Live	act		Flg	1	2	8	Bad2	B	ET	Recipi	Plag	Implant	offspring	Freeze
2021-11-11			138	127	127	119	23	2	73		29	0	73	3
												0
FDF2	Male	BDF1	138	127	127	119	23	2	73	0	29	0	73	3			0
FDF5 femal (G42)
Exp.			Rmv	Inject	Sr	PN	Embryo development						No	No	Day	No	No.	Day
day			MII	Live	act		Flg	1	2	8	Bad2	B	ET	Recipi	Plag	Implant	offspring	Freeze
2021-11-11			140	121	121	117	25	9	65		22	0	65	3
2021-12-21			96	89	67	54	13	24	25		5	0	25	2
2021-12-22			100	87	87	78	34	1	24		28		24	2
FDF2	Male	BDF1	336	297	275	249	72	34	114	0	55	0	114	7			0
FDF6 male (BCF1)
Exp.			Rmv	Inject	Sr	PN	Embryo development						No	No	Day	No	No.	Day
day			MII	Live	act		Flg	1	2	8	Bad2	B	ET	Recipi	Plag	Implant	offspring	Freeze
2020-12-01			75	62	62	54	11	14	29		8	0	29	2
2020-12-03			59	50	50	46	14	4	20		12	0	20	1
FDF6	Male	BCF1	134	112	112	100	25	18	49	0	20	0	49	3			0
FDF7 male (BCF1)
Exp.			Rmv	Inject	Sr	PN	Embryo development						No	No	Day	No	No.	Day	Body	Placenta	B	P	B	P						No	ID	Fertility
day			MII	Live	act		Flg	1	2	8	Bad2	B	ET	Recipi	Plag	Implant	offspring	Freeze	weight	weight						dead	period	year		Mating
2020-12-01			75	60	59	49	10	10	30		9	0	30	2			3		2.52	0.44	0.9	0.12	2.39	0.39						1	F7-1	Yes
2020-12-03			59	57	57	49	14	5	26		12	0	26	2
2021-06-23			159	131	126	107	20	21	74		11		74	3			1		1.74	0.29
2021-06-24			140	113	110	102	12	35	53		10		53	3			0
																		PN	ET
FDF7	Male	BCF1	433	361	352	307	56	71	183	0	42	0	183	10			4	1.30293	2.18579
FDF8 male (BCF1)
Exp.			Rmv	Inject	Sr	PN	Embryo development						No	No	Day	No	No.	Day	Body	Placenta	B	P	B	P						No	ID	Fertility
day			MII	Live	act		Flg	1	2	8	Bad2	B	ET	Recipi	Plag	Implant	offspring	Freeze	weight	weight						dead	period	year		Mating
2020-12-01			74	67	67	59	12	17	34		4	0	34	2			1		2.27	0.34
2020-12-03			59	53	53	46	12	7	24		10	0	24	1			1		2.27	0.54
2021-06-23			159	141	126	111	18	34	66		8		66	3			1		1.27	0.45
2021-06-24			152	136	135	114	27	22	72		14		72	3			2		1.91	0.3	2.45	0.62								2	F8-1, F8-2	Yes, Yes
																		PN	ET
FDF8	Male	BCF1	444	397	381	330	69	80	196	0	36	0	196	9			5	1.51515	2.55102
FDF9 female (BCF1)
Exp.			Rmv	Inject	Sr	PN	Embryo development						No	No	Day	No	No.	Day
day			MII	Live	act		Flg	1	2	8	Bad2	B	ET	Recipi	Plag	Implant	offspring	Freeze
2021-11-17			78	68	68	61	9	6	44		9	0	44	2
2021-11-18			111	102	99	86	19	21	48		11	0	48	2
FDF2	Male	BDF1	189	170	167	147	28	27	92	0	20	0	92	4			0
FDF10 female (BCF1)
Exp.			Rmv	Inject	Sr	PN	Embryo development						No	No	Day	No	No.	Day
day			MII	Live	act		Flg	1	2	8	Bad2	B	ET	Recipi	Plag	Implant	offspring	Freeze
2021-06-29			142	117	104	95	11	25	66		2	0	66	3			0
2021-07-01			145	131	125	105	23	13	79		10	0	79	3			0
FDF2	Male	BDF1	287	248	229	200	34	38	145	0	12	0	145	6			0
FDF11 female (BCF1)
Exp.			Rmv	Inject	Sr	PN	Embryo development						No	No	Day	No	No.	Day
day			MII	Live	act		Flg	1	2	8	Bad2	B	ET	Recipi	Plag	Implant	offspring	Freeze
2021-06-29			140	120	94	93	1	42	45		6	0	45	3			0
2021-07-01			205	172	169	135	33	23	96		17	0	96	4			0
FDF2	Male	BDF1	345	292	263	228	34	65	141	0	23	0	141	7			0
FDF12 female (BDF1)
Exp.			Rmv	Inject	Sr	PN	Embryo development						No	No	Day	No	No.	Day
day			MII	Live	act		Flg	1	2	8	Bad2	B	ET	Recipi	Plag	Implant	offspring	Freeze
2021-07-14			71	68	68	56	12	6	40		10	0	40	2			0
FDF2	Male	BDF1	71	68	68	56	12	6	40	0	10	0	40	2			0
FDF13 female (BDF1)
Exp.			Rmv	Inject	Sr	PN	Embryo development						No	No	Day	No	No.	Day
day			MII	Live	act		Flg	1	2	8	Bad2	B	ET	Recipi	Plag	Implant	offspring	Freeze
2021-07-14			72	59	58	54	4	14	30		10	0	30	2			0
FDF2	Male	BDF1	72	59	58	54	4	14	30	0	10	0	30	2			0
FDF14 female (BDF1)
Exp.			Rmv	Inject	Sr	PN	Embryo development						No	No	Day	No	No.	Day
day			MII	Live	act		Flg	1	2	8	Bad2	B	ET	Recipi	Plag	Implant	offspring	Freeze
2021-07-14			72	61	60	59	3	17	36		4	0	36	2			0
FDF2	Male	BDF1	72	61	60	59	3	17	36	0	4	0	36	2			0

## Sheet: Cloned mice Total
FD Cumulu
Donor ID	Mouse	Sex	Strain	Preservation	Rmv	Inject	Sr	PN	Embryo development								No	No	Day	No	No.										No	ID	Day of birth	No	ID	Day of birth	No
ID	type			period	MII	Live	act		Flg	1	2	8	Bad2	B	sum		ET	Recipi	Plag	Implant	offspring										Mating			offspring			offspring
Treha
1	FDC3	Female	BDF1	21	171	134	126	109	18	35	67	0	6	0	0	0	67	4	0	0	0
1	FDC4	Female	BDF1	21	170	140	132	118	16	49	66	0	1	0	0	0	66	3	0	0	0
1	FDC5	Female	BDF1	21	170	143	134	126	8	46	74	0	6	0	0	0	74	3	0	0	0
2	FDC6	Female	BDF1	33	295	275	245	225	21	88	127	0	9	0	0	0	127	6	0	0	3										2	1	2019-05-28	6	2	2019-06-15	many
2	FDC7	Female	BDF1	33	94	92	92	84	8	20	64	0	0	0	0	0	64	2	0	0	0
3	FDC9	Female	BDF1	33	410	390	379	257	85	104	156	0	34	0	0	0	156	8	0	0	0
4	FDC10	Female	BDF1	39	153	132	125	98	31	26	62	0	6	0	0	0	62	4	0	0	0
5	FDC11	Female	BDF1	166	202	186	174	167	17	41	98	0	18	0	0	0	98	4	0	0	0
5	FDC12	Female	BDF1	166	205	187	172	169	4	56	93	0	19	0	0	0	93	6	0	0	0
6	FDC13	Female	BDF1	5	293	246	228	199	45	45	103	0	35	0	0	0	103	6	0	0	0
6	FDC14	Female	BDF1	5	259	244	231	216	28	33	122	0	48	0	0	0	122	6	0	0	0
7	FDC15	Female	BDF1	86	217	206	197	183	19	40	100	0	39	0	1	0	100	6	0	0	0
7	FDC16	Female	BDF1	86	310	294	280	244	42	50	161	0	27	0	0	0	124	8	0	0	0
8	FDC22	Female	BDF1	6	197	180	180	161	25	30	107	0	18	0	0	0	71	4	0	0	0
	Trehalose		BDF1		3146	2849	2695	2356	367	663	1400	0	266	0	1	0	1327	70	0	0	3
																															No	ID	Day of birth	No	ID	Day of birth	No
Epigallo																															Mating			offspring			offspring
1	FDC23	Female	BDF1	2	90	80	80	75	14	9	41	0	16	0	0		41	2
2	FDC24	Female	BDF1	13	103	94	94	64	22	31	34	0	7	0	0		34	2	0	0	0
2	FDC25	Female	BDF1	13	104	91	90	66	19	37	26	0	8	0	0		26	2	0	0	0
2	FDC26	Female	BDF1	13	107	95	95	73	21	27	40	0	7	0	0		40	2	0	0	0
3	FDC27	Female	BDF1	6	107	95	94	69	21	31	36	0	6	0	0		36	2	0	0	0
4	FDC28	Female	BDF1	4	366	321	315	271	84	54	141	0	36	0	0		141				1
4	FDC29	Female	BDF1	4	169	150	147	136	22	41	72	0	12	0	0		72	2
5	FDC30	Female	BDF1	32	152	144	144	139	22	34	59	0	29	0	0	0	59	3	0	0	0
6	FDC31	Female	BDF1	56	151	131	131	128	11	32	67	0	21	0	0	0	67	3	0	0	0
7	FDC32	Female	BDF1	22	459	414	403	373	46	92	226	0	39	0	0	0	226	10	0	0	15										1	1	ND	Many
8	FDC33	Female	BDF1	56	120	108	107	103	7	34	51	0	15	0	0	0	51	3	0	0	0
9	FDC34	Female	BDF1	6	147	141	141	127	34	11	83	0	13	0	0		83	4
9	FDC35	Female	BDF1	6	148	137	137	129	31	14	71	0	21	0	0		71	4
10	FDC36	Female	BDF1	4	146	138	138	122	42	13	69	0	14	0	0		69	4
	Epigallo		BDF1		2369	2139	2116	1875	396	460	1016	0	244	0	0	0	1016	43	0	0	16
																															No	ID	Day of birth	No	ID	Day of birth	No	No	ID	Day of birth	No	ID	Day of birth	No
FD Fibroblast																0															Mating			offspring			offspring	Mating			offspring			offspring
1	FDF1	Male	BDF1	66	118	112	112	102	11	29	59	0	13	0	0	0	59	3	0	0	0
2	FDF2	Male	BDF1	66	118	111	110	103	12	18	59	0	21	0	0	0	56	4	0	0	0
1	FDF3	Male	BDF1	66	657	609	594	515	102	87	330	0	75	#REF!	#REF!		330	13	0	0	14										4	1	ND	many	2	ND	many	3		ND	many	4	ND	pregnant
1	FDF4	Male	BDF1	66	138	127	127	119	23	2	73		29	0	0		73	3
					1031	959	943	839	148	136	521	0	138	#REF!	#REF!	0	518	23	0	0	14
3	FDF6	Male	BCF1	11	134	112	112	100	25	18	49	0	20	0	0	0	49	3	0	0	0
4	FDF7	Male	BCF1	12	433	361	352	307	56	71	183	0	42	0	0		183	10			4										1	1	ND	many
5	FDF8	Male	BCF1	12	444	397	381	330	69	80	196	0	36	0	0		196	9			5										2	1	ND	many	2	ND	many
5	FDF9	Male	BCF1	12	189	170	167	147	28	27	92	0	20	0	0		92	4
					1200	1040	1012	884	178	196	520	0	118	0	0	0	520	26	0	0	9

## Sheet: H2Ax Fresh
Fresh		Area	Mean	XM	YM	Major	Minor	Angle	IntDen	RawIntDen						mean	mean
Nucleus	1a	14128	23.551	692.345	197.08	173.922	103.428	96.877	332735	332735						back	nucleus	ratio
Back	1b	14128	19.102	810.007	176.238	173.922	103.428	96.877	269872	269872						19.102	23.551	1.23291
Nucleus	2a	12584	26.183	762.411	220.587	209.29	76.556	30.376	329482	329482						18.275	26.183	1.43272
Back	2b	12584	18.275	727.534	113.119	209.29	76.556	30.376	229971	229971						14.816	17.612	1.18871
Nucleus	3a	3892	17.612	806.6	83.047	71.752	69.064	30.033	68544	68544						16.512	26.166	1.58467
Back	3b	3892	14.816	816.972	203.158	71.752	69.064	30.033	57663	57663						13.207	14.278	1.08109
Nucleus	4a	975	26.166	672.833	284.967	39.221	31.651	147.638	25512	25512						18.455	20.776	1.12577
Back	4b	975	16.512	632.723	240.501	39.221	31.651	147.638	16099	16099						12.701	14.665	1.15463
Nucleus	5a	4134	14.278	820.813	125.979	76.395	68.899	173.802	59024	59024						19.444	23.044	1.18515
Back	5b	4134	13.207	735.062	107.437	76.395	68.899	173.802	54599	54599						21.844	26.096	1.19465
Nucleus	6a	5364	20.776	739.923	222.972	87.171	78.348	168.251	111445	111445						11.965	14.711	1.2295
Back	6b	5364	18.455	764.33	144.225	87.171	78.348	168.251	98995	98995						17.556	21.184	1.20665
Nucleus	7a	5493	14.665	725.47	178.992	89.962	77.743	33.39	80557	80557						18.49	23.002	1.24402
Back	7b	5493	12.701	841.262	154.323	89.962	77.743	33.39	69766	69766						19.964	25.22	1.26327
Nucleus	8a	11374	23.044	794.305	110.125	158.7	91.253	26.667	262108	262108						19.618	20.838	1.06219
Back	8b	11374	19.444	718.223	221.549	158.7	91.253	26.667	221152	221152						22.199	27.284	1.22906
Nucleus	9a	5537	26.096	814.149	162.254	90.513	77.889	177.043	144492	144492						13.993	15.51	1.10841
Back	9b	5537	21.844	710.564	150.319	90.513	77.889	177.043	120951	120951						20.431	24.183	1.18364
Nucleus	10a	5686	14.711	720.913	212.096	96.013	75.403	166.382	83645	83645						23.926	27.27	1.13976
Back	10b	5686	11.965	784.305	134.269	96.013	75.403	166.382	68035	68035						13.963	17.923	1.28361
Nucleus	11a	8086	21.184	774.291	234.252	115.267	89.318	2.277	171296	171296						21.367	27.91	1.30622
Back	11b	8086	17.556	666.116	181.308	115.267	89.318	2.277	141955	141955						16.062	21.568	1.3428
Nucleus	12a	10775	23.002	839.084	209.358	150.784	90.986	53.57	247850	247850						15.862	21.15	1.33338
Back	12b	10775	18.49	710.703	170.298	150.784	90.986	53.57	199235	199235						17.847	19.457	1.09021
Nucleus	13a	6603	25.22	793.826	236.124	103.025	81.604	179.245	166530	166530						23.799	32.818	1.37897
Back	13b	6603	19.964	712.417	154.745	103.025	81.604	179.245	131824	131824						24.858	32.21	1.29576
Nucleus	14a	6164	19.618	774.128	173.952	95.919	81.822	42.151	120928	120928						26.279	32.126	1.2225
Back	14b	6164	20.838	688.763	152.307	95.919	81.822	42.151	128448	128448						16.309	22.182	1.36011
Nucleus	15a	12933	27.284	678.055	226.239	164.574	100.057	98.635	352865	352865
Back	15b	12933	22.199	830.849	177.096	164.574	100.057	98.635	287095	287095
Nucleus	16a	6055	15.51	723.823	135.551	98.901	77.951	29.527	93911	93911								1.23927
Back	16b	6055	13.993	802.956	240.244	98.901	77.951	29.527	84726	84726
Nucleus	17a	13388	24.183	745.915	142.724	171.522	99.382	85.001	323761	323761
Back	17b	13388	20.431	835.152	190.774	171.522	99.382	85.001	273533	273533
Nucleus	18a	8318	27.27	835.065	231.274	111.739	94.782	8.285	226829	226829
Back	18b	8318	23.926	690.39	221.874	111.739	94.782	8.285	199018	199018
Nucleus	19a	5138	17.923	826.367	185.218	83.086	78.737	27.535	92087	92087
Back	19b	5138	13.963	729.07	181.417	83.086	78.737	27.535	71740	71740
Nucleus	20a	11149	27.91	794.304	95.942	150.622	94.245	144.743	311164	311164
Back	20b	11149	21.367	726.859	180.189	150.622	94.245	144.743	238224	238224
Nucleus	21a	10782	21.568	713.52	125.744	185.712	73.921	66.057	232550	232550
Back	21b	10782	16.062	805.749	191.967	185.712	73.921	66.057	173181	173181
Nucleus	22a	7876	21.15	676.521	165.694	105.423	95.122	1.359	166580	166580
Back	22b	7876	15.862	806.182	161.514	105.423	95.122	1.359	124927	124927
Nucleus	23a	6180	19.457	697.577	204.495	93.571	84.092	179.601	120245	120245
Back	23b	6180	17.847	796.44	152.532	93.571	84.092	179.601	110292	110292
Nucleus	24a	11615	32.818	752.648	146.251	165.951	89.115	166.817	381179	381179
Back	24b	11615	23.799	742.011	237.921	165.951	89.115	166.817	276425	276425
Nucleus	25a	9664	32.21	778.777	226.163	138.342	88.944	66.139	311274	311274
Back	25b	9664	24.858	687.819	149.532	138.342	88.944	66.139	240225	240225
Nucleus	26a	12517	32.126	735.278	138.341	178.267	89.401	20.188	402119	402119
Back	26b	12517	26.279	789.97	238.551	178.267	89.401	20.188	328932	328932
Nucleus	27a	14512	22.182	854.395	147.572	175.14	105.5	130.171	321912	321912
Back	27b	14512	16.309	750.463	228.839	175.14	105.5	130.171	236673	236673

## Sheet: H2Ax FT
FT		Area	Mean	XM	YM	Major	Minor	Angle	IntDen	RawIntDen						mean	mean
Nucleus	1a	10877	36.998	792.792	264.191	138.613	99.912	31.339	402422	402422						back	nucleus	ratio
Back	1b	10877	28.722	722.125	151.703	138.613	99.912	31.339	312408	312408						28.722	36.998	1.28814
Nucleus	2a	11280	28.243	865.831	200.239	130.327	110.201	163.996	318577	318577						22.437	28.243	1.25877
Back	2b	11280	22.437	732.952	155.508	130.327	110.201	163.996	253085	253085						21.25	27.747	1.30574
Nucleus	3a	9935	27.747	758.427	93.562	155.08	81.568	172.828	275670	275670						19.198	19.554	1.01854
Back	3b	9935	21.25	756.574	177.339	155.08	81.568	172.828	211119	211119						17.659	21.511	1.21813
Nucleus	4a	3584	19.554	788.664	189.762	73.337	62.223	60.765	70080	70080						18.594	22.943	1.23389
Back	4b	3584	19.198	719.805	166.268	73.337	62.223	60.765	68804	68804						22.462	30.945	1.37766
Nucleus	5a	8354	21.511	709.314	102.131	148.772	71.496	32.097	179707	179707						23.146	28.255	1.22073
Back	5b	8354	17.659	684.035	223.068	148.772	71.496	32.097	147522	147522						24.703	28.078	1.13662
Nucleus	6a	13184	22.943	816.408	86.13	179.708	93.409	141.339	302481	302481						14.566	14.649	1.0057
Back	6b	13184	18.594	757.117	172.482	179.708	93.409	141.339	245142	245142						24.016	30.37	1.26457
Nucleus	7a	7323	30.945	859.586	149.015	109.478	85.167	16.439	226613	226613						22.277	28.784	1.29209
Back	7b	7323	22.462	760.148	200.234	109.478	85.167	16.439	164490	164490						18.462	22.718	1.23053
Nucleus	8a	11001	28.255	792.258	102.876	170.909	81.955	172.72	310829	310829						20.681	22.082	1.06774
Back	8b	11001	23.146	773.593	215.296	170.909	81.955	172.72	254634	254634						16.694	28.383	1.70019
Nucleus	9a	11270	28.078	719.462	176.741	144.731	99.146	70.217	316434	316434						19.459	25.224	1.29626
Back	9b	11270	24.703	842.117	188.108	144.731	99.146	70.217	278403	278403						12.586	13.453	1.06889
Nucleus	10a	4081	14.566	691.303	202.95	74.762	69.501	156.228	59443	59443						20.843	23.703	1.13722
Back	10b	4081	14.649	764.398	105.948	74.762	69.501	156.228	59783	59783						17.426	24.462	1.40376
Nucleus	11a	7071	30.37	846.643	140.683	96.932	92.88	2.61	214743	214743						31.045	33.812	1.08913
Back	11b	7071	24.016	709.736	246.087	96.932	92.88	2.61	169814	169814						16.785	25.341	1.50974
Nucleus	12a	13185	28.784	911.946	275.263	130.078	129.058	172.663	379523	379523						22.673	31.645	1.39571
Back	12b	13185	22.277	700.62	257.336	130.078	129.058	172.663	293719	293719						27.691	35.964	1.29876
Nucleus	13a	9123	22.718	820.836	80.383	120.011	96.789	174.395	207254	207254						25.697	30.595	1.19061
Back	13b	9123	18.462	771.25	170.134	120.011	96.789	174.395	168431	168431						17.983	19.095	1.06184
Nucleus	14a	5572	22.082	844.615	158.281	95.36	74.397	100.682	123041	123041
Back	14b	5572	20.681	717.049	278.914	95.36	74.397	100.682	115236	115236
Nucleus	15a	5361	28.383	801.367	276.932	86.366	79.034	179.366	152159	152159								1.24284
Back	15b	5361	16.694	742.439	176.772	86.366	79.034	179.366	89497	89497
Nucleus	16a	9250	25.224	721.413	231.785	146.598	80.338	34.107	233323	233323
Back	16b	9250	19.459	703.534	126.815	146.598	80.338	34.107	179993	179993
Nucleus	17a	3865	13.453	734.511	252.935	75.696	65.011	29.39	51994	51994
Back	17b	3865	12.586	727.961	146.467	75.696	65.011	29.39	48645	48645
Nucleus	18a	8896	23.703	801.387	224.75	114.495	98.928	59.79	210863	210863
Back	18b	8896	20.843	662.05	184.653	114.495	98.928	59.79	185417	185417
Nucleus	19a	12450	24.462	850.931	185.752	164.269	96.499	56.385	304546	304546
Back	19b	12450	17.426	730.555	150.59	164.269	96.499	56.385	216949	216949
Nucleus	20a	8885	33.812	784.339	124.502	116.284	97.285	48.295	300424	300424
Back	20b	8885	31.045	738.001	236.374	116.284	97.285	48.295	275835	275835
Nucleus	21a	9461	25.341	823.707	243.143	132.075	91.207	22.732	239752	239752
Back	21b	9461	16.785	716.178	172.882	132.075	91.207	22.732	158799	158799
Nucleus	22a	12624	31.645	732.663	90.836	169.077	95.066	35.538	399491	399491
Back	22b	12624	22.673	808.95	218.618	169.077	95.066	35.538	286229	286229
Nucleus	23a	8949	35.964	785.007	226.02	109.189	104.353	47.551	321843	321843
Back	23b	8949	27.691	691.865	149.445	109.189	104.353	47.551	247805	247805
Nucleus	24a	12673	30.595	703.368	133.173	135.471	119.109	2.741	387732	387732
Back	24b	12673	25.697	715.249	256.066	135.471	119.109	2.741	325653	325653
Nucleus	25a	8026	19.095	789.058	126.794	110.248	92.692	167.668	153255	153255
Back	25b	8026	17.983	767.781	220.299	110.248	92.692	167.668	144329	144329

## Sheet: H2Ax FD
FD		Area	Mean	XM	YM	Major	Minor	Angle	IntDen	RawIntDen							mean	mean
Nucleus	1a	9247	35.009	731.278	131.384	111.625	105.475	124.561	323729	323729							back	nucleus	ratio
Back	1b	9247	21.757	769.403	239.416	111.625	105.475	124.561	201189	201189							21.757	35.009	1.60909
Nucleus	2a	11070	22.618	684.692	177.252	148.957	94.623	94.063	250384	250384							12.655	22.618	1.78728
Back	2b	11070	12.655	811.025	197.583	148.957	94.623	94.063	140096	140096							10.919	14.466	1.32485
Nucleus	3a	8900	14.466	783	261.394	145.015	78.142	6.337	128750	128750							14.997	36.592	2.43995
Back	3b	8900	10.919	766.201	131.855	145.015	78.142	6.337	97178	97178							18.828	26.637	1.41475
Nucleus	4a	1163	36.592	849.337	96.472	41.018	36.101	160.123	42557	42557							20.325	28.484	1.40143
Back	4b	1163	14.997	834.128	152.064	41.018	36.101	160.123	17441	17441							14.851	17.664	1.18941
Nucleus	5a	9465	26.637	678.426	105.096	151.773	79.403	47.043	252120	252120							19.008	19.616	1.03199
Back	5b	9465	18.828	778.684	196.086	151.773	79.403	47.043	178206	178206							18.826	29.158	1.54882
Nucleus	6a	10452	28.484	720.671	164.675	157.961	84.248	121.532	297717	297717							17.784	26.259	1.47655
Back	6b	10452	20.325	806.942	123.329	157.961	84.248	121.532	212438	212438							19.983	29.241	1.46329
Nucleus	7a	10967	17.664	790.724	97.816	164.047	85.12	58.142	193717	193717							17.391	32.317	1.85826
Back	7b	10967	14.851	834.45	217.878	164.047	85.12	58.142	162872	162872							20.989	30.285	1.4429
Nucleus	8a	10359	19.616	959.481	183.914	121.724	108.356	31.968	203201	203201							16.569	21.692	1.30919
Back	8b	10359	19.008	797.139	208.511	121.724	108.356	31.968	196902	196902							16.217	32.495	2.00376
Nucleus	9a	25101	29.158	884.707	212.136	247.391	129.186	132.468	731884	731884							18.097	26.169	1.44604
Back	9b	25101	18.826	968.969	108.55	247.391	129.186	132.468	472558	472558							18.294	23.602	1.29015
Nucleus	10a	9640	26.259	731.385	242.988	137.324	89.38	58.98	253134	253134							18.427	26.61	1.44408
Back	10b	9640	17.784	758.595	92.435	137.324	89.38	58.98	171438	171438							14.971	17.501	1.16899
Nucleus	11a	4435	29.241	765.259	77.688	78.128	72.276	124.991	129686	129686							12.592	15.72	1.24841
Back	11b	4435	19.983	754.826	175.582	78.128	72.276	124.991	88624	88624							18.639	27.258	1.46242
Nucleus	12a	4507	32.317	764.144	214.612	79.519	72.165	119.142	145651	145651							22.309	30.958	1.38769
Back	12b	4507	17.391	721.367	138.65	79.519	72.165	119.142	78380	78380							18.171	29.105	1.60173
Nucleus	13a	4147	30.285	701.87	227.793	79.957	66.037	176.039	125593	125593							16.04	18.078	1.12706
Back	13b	4147	20.989	785.191	116.392	79.957	66.037	176.039	87041	87041							14.924	21.8	1.46073
Nucleus	14a	12899	21.692	833.734	219.782	170.467	96.344	45.803	279808	279808							17.14	34.246	1.99802
Back	14b	12899	16.569	698.676	169.004	170.467	96.344	45.803	213726	213726							15.379	24.621	1.60095
Nucleus	15a	2226	32.495	874.601	206.9	59.399	47.715	73.583	72334	72334
Back	15b	2226	16.217	810.422	200.654	59.399	47.715	73.583	36099	36099
Nucleus	16a	10577	26.169	841.812	211.95	145.849	92.335	46.429	276789	276789									1.5014
Back	16b	10577	18.097	734.958	173.441	145.849	92.335	46.429	191412	191412
Nucleus	17a	8707	23.602	756.535	141.616	122.643	90.393	76.913	205506	205506
Back	17b	8707	18.294	843.499	164.059	122.643	90.393	76.913	159283	159283
Nucleus	18a	10269	26.61	771.184	190.633	120.061	108.902	63.587	273259	273259
Back	18b	10269	18.427	703.623	276.821	120.061	108.902	63.587	189224	189224
Nucleus	19a	4140	17.501	836.885	184.176	79.429	66.364	75.07	72453	72453
Back	19b	4140	14.971	721.209	201.388	79.429	66.364	75.07	61982	61982
Nucleus	20a	6397	15.72	803.018	102.751	94.813	85.905	36.659	100562	100562
Back	20b	6397	12.592	738.306	188.944	94.813	85.905	36.659	80551	80551
Nucleus	21a	7824	27.258	760.648	141.619	104.046	95.744	41.976	213268	213268
Back	21b	7824	18.639	682.45	234.804	104.046	95.744	41.976	145832	145832
Nucleus	22a	10582	30.958	775.85	170.561	162.127	83.104	9.835	327593	327593
Back	22b	10582	22.309	765.243	257.88	162.127	83.104	9.835	236079	236079
Nucleus	23a	6216	29.105	835.42	134.793	97.663	81.038	43.614	180916	180916
Back	23b	6216	18.171	746.939	195.003	97.663	81.038	43.614	112953	112953
Nucleus	24a	6272	18.078	821.002	127.293	95.533	83.592	23.231	113388	113388
Back	24b	6272	16.04	756.855	209.161	95.533	83.592	23.231	100605	100605
Nucleus	25a	5128	21.8	845.255	218.024	88.868	73.47	13.095	111789	111789
Back	25b	5128	14.924	714.053	214.97	88.868	73.47	13.095	76529	76529
Nucleus	26a	2299	34.246	826.8	105.512	57.708	50.724	146.885	78731	78731
Back	26b	2299	17.14	781.934	170.145	57.708	50.724	146.885	39404	39404
Nucleus	27a	4984	24.621	787.576	277.086	84.054	75.497	19.952	122710	122710
Back	27b	4984	15.379	754.304	169.012	84.054	75.497	19.952	76650	76650

[truncated: 6 more sheets: activation, Cell number, Karyotype Cumulus, Karyotype Fibro, Karyotype Clone fibro, clone Weight]
